# Supplementary material for: Mechanical Response and Failure Characteristics of Granite Under In Situ High-Temperature and High-Pressure True Triaxial Conditions
Source: Materials (Basel). 2026 Mar 31;19(7):1396. doi: 10.3390/ma19071396 (PMC13074230; doi:10.3390/ma19071396)
Supplement: Supplementary file 1 [file materials-19-01396-s001.zip]

Archive with 1 entries (1 files):
- materials-4206667-supplementary.pdf
